# Supplementary material for: Tumor-Derived cGAMP Regulates Activation of the Vasculature
Source: Front Immunol. 2020 Sep 4;11:2090. doi: 10.3389/fimmu.2020.02090 (PMC7507350; doi:10.3389/fimmu.2020.02090)
Supplement: Supplementary file 6 [file Table_1.XLSX]

## Sheet: Sheet1
	For qRT-PCR
		Forward (5'-3')	Reverse (5'-3')
	human IFNb	ATGACCAACAAGTGTCTCCTCC	GGAATCCAAGCAAGTTGTAGCTC
	human ICAM1	ATGCCCAGACATCTGTGTCC	GGGGTCTCTATGCCCAACAA
	human VCAM1	GGGAAGATGGTCGTGATCCTT	TCTGGGGTGGTCTCGATTTTA
	human E-selectin	AGAGTGGAGCCTGGTCTTACA	CCTTTGCTGACAATAAGCACTGG
	human CXCL10	GTGGCATTCAAGGAGTACCTC	TGATGGCCTTCGATTCTGGATT
	human 36B4	CAGATTGGCTACCCAACTGTT	GGAAGGTGTAATCCGTCTCCA
	human STING	CCAGAGCACACTCTCCGGTA	CGCATTTGGGAGGGAGTAGTA
	For sgRNA vector
		Target sequence (5'-3')
	scramble sgRNA	ATCGTTTCCGCTTAACGGCG
	human LKB1 sgRNA1	GTACTCCATCACCATATACG
	human LKB1 sgRNA2	CTTCAAGGTGGACATCTGGT
	human STING sgRNA	GGTACCGGGGCAGCTACTGG
	human cGAS sgRNA	AAGTGCGACTCCGCGTTCAG
	For Mycoplasma detection
		Forward (5'-3')	Reverse (5'-3')
		ACACCATGGGAGCTGGTAAT	CTTCWATCGACTTYCAGACCCAAGGC
